# Supplementary material for: Risk-Guided Personalized Care to Prevent Bronchopulmonary Dysplasia: A Real-World Implementation Study
Source: J Pers Med. 2026 Jun 3;16(6):303. doi: 10.3390/jpm16060303 (PMC13301073; doi:10.3390/jpm16060303)
Supplement: Supplementary file 1 [file jpm-16-00303-s001.zip]

Archive with 1 entries (1 files):
- jpm-4285526-supplementary.pdf
